# Supplementary material for: Minimally Invasive Free-Breathing Gating-Free Extracellular Cellular Volume Quantification for Repetitive Myocardial Fibrosis Evaluation in Rodents
Source: Biomolecules. 2025 Dec 12;15(12):1732. doi: 10.3390/biom15121732 (PMC12731170; doi:10.3390/biom15121732)
Supplement: Supplementary file 1 [file biomolecules-15-01732-s001.zip]

Archive with 1 entries (1 files):
- biomolecules-3983967-supplementary.pdf
